# Supplementary material for: Effect of Trehalose and Ceftriaxone on the Stability of Aggregating-Prone Tau Peptide Containing PHF6* Sequence: An SRCD Study
Source: Int J Mol Sci. 2022 Mar 8;23(6):2932. doi: 10.3390/ijms23062932 (PMC8951053; doi:10.3390/ijms23062932)
Supplement: Supplementary file 1 [file ijms-23-02932-s001.zip]

Archive with 1 entries (1 files):
- ijms-1596512-supplementary.pdf
